# Supplementary material for: Genome sequence of Ensifer adhaerens OV14 provides insights into its ability as a novel vector for the genetic transformation of plant genomes
Source: BMC Genomics. 2014 Apr 7;15:268. doi: 10.1186/1471-2164-15-268 (PMC4051167; doi:10.1186/1471-2164-15-268)
Supplement: Additional file 2 — BLAST of Ensifer adhaerens OV14 replicons.xlsx. Excel file includes tables of BLAST search of individual Ensifer adhaerens OV14 replicons. [file 1471-2164-15-268-S2.XLSX]

## Sheet: CHR1
Description	Max score	Total score	Query cover	E value	Max ident	Accession
Sinorhizobium fredii HH103 main chromosome, complete sequence	20273	2332000	0.58	0	1	HE616890.1
Sinorhizobium fredii NGR234, complete genome	20170	2303000	0.58	0	1	CP001389.1
Sinorhizobium fredii USDA 257, complete genome	20031	2201000	0.58	0	1	CP003563.1
Sinorhizobium meliloti SM11, complete genome	18877	2076000	0.54	0	1	CP001830.1
Sinorhizobium meliloti GR4, complete genome	18862	2067000	0.54	0	1	CP003933.1
Sinorhizobium meliloti Rm41 complete genome	18862	2068000	0.54	0	1	HE995405.1
Sinorhizobium meliloti AK83 chromosome 1, complete sequence	18862	2065000	0.54	0	1	CP002781.1
Sinorhizobium meliloti 2011, complete genome	18851	2062000	0.54	0	1	CP004140.1
Sinorhizobium meliloti BL225C, complete genome	18851	2063000	0.54	0	1	CP002740.1
Sinorhizobium meliloti 1021 complete chromosome	18851	2062000	0.54	0	1	AL591688.1
Sinorhizobium medicae WSM419, complete genome	19352	1678000	0.49	0	1	CP000738.1
Rhizobium leguminosarum bv. trifolii WSM2304, complete genome	13069	1114000	0.34	0	1	CP001191.1
Rhizobium leguminosarum bv. viciae chromosome complete genome, strain 3841	12916	1116000	0.34	0	1	AM236080.1
Rhizobium etli CIAT 652, complete genome	12935	1084000	0.33	0	1	CP001074.1
Rhizobium leguminosarum bv. trifolii WSM1325, complete genome	12881	1091000	0.33	0	1	CP001622.1
Agrobacterium radiobacter K84 chromosome 1, complete sequence	13228	986700	0.31	0	1	CP000628.1
Rhizobium etli CFN 42, complete genome	13012	1002000	0.31	0	1	CP000133.1
Rhizobium tropici CIAT 899, complete genome	7452	940000	0.28	0	1	CP004015.1
Rhizobium sp. str. NT-26 chromosome, complete genome	8610	729000	0.23	0	1	FO082820.1
Mesorhizobium loti MAFF303099 DNA, complete genome	4324	610200	0.21	0	1	BA000012.4
Agrobacterium tumefaciens str. C58 circular chromosome, complete sequence	7435	645400	0.2	0	1	AE007869.2
Mesorhizobium ciceri biovar biserrulae WSM1271, complete genome	4325	591700	0.2	0	1	CP002447.1
Mesorhizobium australicum WSM2073, complete genome	4313	581100	0.2	0	1	CP003358.1
Mesorhizobium opportunistum WSM2075, complete genome	4296	598800	0.2	0	1	CP002279.1
Agrobacterium sp. H13-3 circular chromosome, complete sequence	7330	575900	0.19	0	1	CP002248.1
Agrobacterium vitis S4 chromosome 1, complete sequence	6100	521700	0.17	0	1	CP000633.1
Agrobacterium tumefaciens str. C58 linear chromosome, complete sequence	4497	191700	0.05	0	1	AE007870.2
Agrobacterium sp. H13-3 linear chromosome, complete sequence	4451	195100	0.04	0	1	CP002249.1
Sinorhizobium fredii HH103 plasmid pSfHH103e complete sequence	11684	127500	0.02	0	1	HE616899.1
Sinorhizobium fredii NGR234 plasmid pNGR234b, complete sequence	11623	105900	0.02	0	1	CP000874.1
Ensifer adhaerens DNA, cobalamin biosynthesis region, Region3	10189	84195	0.02	0	0.96	AB705625.1

## Sheet: CHR2
Description	Max score	Total score	Query cover	E value	Max ident	Accession
Sinorhizobium fredii USDA 257, complete genome	6986	365600	0.2	0	1	CP003563.1
Sinorhizobium meliloti AK83 chromosome 2, complete sequence	6457	312300	0.2	0	1	CP002782.1
Sinorhizobium meliloti GR4 plasmid pRmeGR4d, complete sequence	6490	304000	0.19	0	1	CP003937.1
Sinorhizobium meliloti BL225C plasmid pSINMEB02, complete sequence	6486	302100	0.19	0	1	CP002742.1
Sinorhizobium meliloti SM11 plasmid pSmeSM11d, complete sequence	6473	301600	0.19	0	0.98	CP001832.1
Sinorhizobium meliloti Rm41 plasmid pSYMB complete sequence	6440	304900	0.19	0	1	HE995408.1
Sinorhizobium meliloti 2011 plasmid pSymB, complete sequence	6318	310800	0.19	0	1	CP004139.1
Sinorhizobium meliloti 1021 plasmid pSymB	6318	310800	0.19	0	1	AL591985.1
Sinorhizobium fredii NGR234 plasmid pNGR234b, complete sequence	7524	314900	0.18	0	1	CP000874.1
Sinorhizobium fredii HH103 plasmid pSfHH103e complete sequence	7483	297400	0.17	0	1	HE616899.1
Sinorhizobium medicae WSM419 plasmid pSMED01, complete genome	7016	246900	0.16	0	0.98	CP000739.1
Mesorhizobium ciceri biovar biserrulae WSM1271, complete genome	4820	123500	0.08	0	1	CP002447.1
Rhizobium leguminosarum bv. trifolii WSM1325, complete genome	4255	140700	0.08	0	1	CP001622.1
Rhizobium leguminosarum bv. viciae chromosome complete genome, strain 3841	4233	151100	0.08	0	1	AM236080.1
Mesorhizobium opportunistum WSM2075, complete genome	3843	127900	0.08	0	1	CP002279.1
Agrobacterium radiobacter K84 chromosome 2, complete sequence	6396	96155	0.07	0	1	CP000629.1
Agrobacterium tumefaciens str. C58 linear chromosome, complete sequence	4497	108700	0.07	0	1	AE007870.2
Rhizobium etli CFN 42, complete genome	4261	125500	0.07	0	1	CP000133.1
Rhizobium leguminosarum bv. trifolii WSM2304, complete genome	4246	131400	0.07	0	1	CP001191.1
Rhizobium etli CIAT 652, complete genome	4194	123900	0.07	0	1	CP001074.1
Mesorhizobium loti MAFF303099 DNA, complete genome	3777	113700	0.07	0	1	BA000012.4
Rhizobium tropici CIAT 899 plasmid pRtrCIAT899c, complete sequence	6002	90176	0.06	0	1	CP004018.1
Agrobacterium sp. H13-3 linear chromosome, complete sequence	4451	102700	0.06	0	1	CP002249.1
Agrobacterium radiobacter K84 chromosome 1, complete sequence	4571	98458	0.05	0	1	CP000628.1
Rhizobium tropici CIAT 899, complete genome	4344	96468	0.05	0	1	CP004015.1
Rhizobium sp. str. NT-26 chromosome, complete genome	4220	83050	0.05	0	1	FO082820.1
Sinorhizobium fredii HH103 main chromosome, complete sequence	5162	129900	0.04	0	1	HE616890.1
Rhizobium leguminosarum bv. trifolii WSM2304 plasmid pRLG202, complete sequence	4165	59639	0.04	0	1	CP001193.1
Sinorhizobium meliloti SM11 plasmid pSmeSM11c, complete sequence	10807	64124	0.03	0	1	CP001831.1
Sinorhizobium meliloti BL225C plasmid pSINMEB01, complete sequence	10744	76852	0.03	0	1	CP002741.1
Sinorhizobium meliloti Rm41 plasmid pSYMA complete sequence	10741	53444	0.03	0	1	HE995407.1
Sinorhizobium meliloti 2011, complete genome	6276	106500	0.03	0	1	CP004140.1
Sinorhizobium meliloti 1021 complete chromosome	6276	106500	0.03	0	1	AL591688.1
Sinorhizobium fredii NGR234, complete genome	5378	113700	0.03	0	1	CP001389.1
Sinorhizobium meliloti SM11, complete genome	4553	88329	0.03	0	1	CP001830.1
Sinorhizobium meliloti Rm41 complete genome	4547	89530	0.03	0	1	HE995405.1
Ochrobactrum anthropi ATCC 49188 chromosome 2, complete sequence	4468	57680	0.03	0	1	CP000759.1
Agrobacterium sp. H13-3 circular chromosome, complete sequence	4451	57269	0.03	0	0.99	CP002248.1
Agrobacterium tumefaciens str. C58 circular chromosome, complete sequence	4425	55664	0.03	0	1	AE007869.2
Ochrobactrum anthropi ATCC 49188 chromosome 1, complete sequence	4322	54677	0.03	0	1	CP000758.1
Agrobacterium vitis S4 chromosome 2, complete sequence	4154	49708	0.03	0	1	CP000634.1
Sinorhizobium meliloti GR4 plasmid pRmeGR4c, complete sequence	10820	38818	0.02	0	0.97	CP003936.1
Sinorhizobium meliloti AK83 chromosome 3, complete sequence	10752	64092	0.02	0	0.97	CP002783.1
Sinorhizobium meliloti 2011 plasmid pSymA, complete sequence	10750	56537	0.02	0	1	CP004138.1
Sinorhizobium meliloti 1021 plasmid pSymA, complete sequence	10750	60563	0.02	0	1	AE006469.1
Sinorhizobium meliloti GR4, complete genome	4553	88396	0.02	0	1	CP003933.1
Sinorhizobium meliloti AK83 chromosome 1, complete sequence	4553	84006	0.02	0	1	CP002781.1
Sinorhizobium meliloti BL225C, complete genome	4553	86633	0.02	0	1	CP002740.1
Sinorhizobium medicae WSM419, complete genome	4481	62586	0.02	0	1	CP000738.1

## Sheet: CHR3
Description	Max score	Total score	Query cover	E value	Max ident	Accession
Sinorhizobium fredii USDA 257, complete genome	14332	213100	0.12	0	1	CP003563.1
Sinorhizobium meliloti Rm41 plasmid pSYMA complete sequence	15863	144600	0.1	0	1	HE995407.1
Sinorhizobium meliloti BL225C plasmid pSINMEB01, complete sequence	15808	152500	0.09	0	1	CP002741.1
Sinorhizobium meliloti SM11 plasmid pSmeSM11c, complete sequence	15874	130300	0.08	0	1	CP001831.1
Sinorhizobium meliloti Rm41 plasmid pSYMB complete sequence	6968	95017	0.08	0	1	HE995408.1
Sinorhizobium meliloti AK83 chromosome 2, complete sequence	6962	101900	0.08	0	1	CP002782.1
Sinorhizobium meliloti GR4 plasmid pRmeGR4d, complete sequence	6944	101900	0.08	0	1	CP003937.1
Sinorhizobium meliloti 1021 plasmid pSymA, complete sequence	15756	108600	0.07	0	0.99	AE006469.1
Sinorhizobium meliloti 2011 plasmid pSymA, complete sequence	15751	108600	0.07	0	0.99	CP004138.1
Sinorhizobium fredii NGR234 plasmid pNGR234b, complete sequence	7204	116100	0.07	0	1	CP000874.1
Sinorhizobium meliloti 2011 plasmid pSymB, complete sequence	6951	95071	0.07	0	1	CP004139.1
Sinorhizobium meliloti 1021 plasmid pSymB	6951	95058	0.07	0	1	AL591985.1
Sinorhizobium meliloti BL225C plasmid pSINMEB02, complete sequence	6950	95184	0.07	0	1	CP002742.1
Sinorhizobium meliloti SM11 plasmid pSmeSM11d, complete sequence	6926	94056	0.07	0	1	CP001832.1
Sinorhizobium medicae WSM419 plasmid pSMED01, complete genome	6619	80488	0.07	0	1	CP000739.1
Mesorhizobium australicum WSM2073, complete genome	11998	98267	0.06	0	1	CP003358.1
Sinorhizobium meliloti GR4 plasmid pRmeGR4c, complete sequence	7219	77428	0.06	0	1	CP003936.1
Sinorhizobium fredii HH103 plasmid pSfHH103e complete sequence	7101	92590	0.06	0	1	HE616899.1
Sinorhizobium fredii HH103 main chromosome, complete sequence	14395	128300	0.05	0	1	HE616890.1
Sinorhizobium fredii NGR234, complete genome	14116	112100	0.05	0	1	CP001389.1
Mesorhizobium loti MAFF303099 DNA, complete genome	3807	73182	0.05	0	1	BA000012.4
Rhizobium etli CIAT 652, complete genome	15354	79716	0.04	0	1	CP001074.1
Rhizobium etli CFN 42, complete genome	15005	79724	0.04	0	1	CP000133.1
Sinorhizobium meliloti AK83 chromosome 3, complete sequence	6933	65282	0.04	0	1	CP002783.1
Agrobacterium sp. H13-3 linear chromosome, complete sequence	5317	71175	0.04	0	1	CP002249.1
Agrobacterium tumefaciens str. C58 linear chromosome, complete sequence	4497	56823	0.04	0	1	AE007870.2
Rhizobium leguminosarum bv. viciae chromosome complete genome, strain 3841	4233	74540	0.04	0	1	AM236080.1
Sinorhizobium medicae WSM419 plasmid pSMED02, complete sequence	19789	53492	0.03	0	0.97	CP000740.1
Agrobacterium radiobacter K84 chromosome 2, complete sequence	4682	36622	0.03	0	1	CP000629.1
Rhizobium leguminosarum bv. trifolii WSM1325, complete genome	4255	68890	0.03	0	1	CP001622.1
Rhizobium leguminosarum bv. trifolii WSM2304, complete genome	4246	62343	0.03	0	1	CP001191.1
Sinorhizobium meliloti 2011, complete genome

## Sheet: pOV14
Description	Max score	Total score	Query cover	E value	Max ident	Accession
Agrobacterium vitis S4 plasmid pTiS4, complete sequence	9114	28249	0.22	0	0.96	CP000637.1
Agrobacterium tumefaciens str. C58 plasmid Ti, complete sequence	5751	16494	0.22	0	0.85	AE007871.2
Agrobacterium radiobacter K84 plasmid pAtK84b, complete sequence	8918	19090	0.21	0	0.87	CP000630.1
Agrobacterium vitis S4 plasmid pAtS4c, complete sequence	6868	15709	0.19	0	0.81	CP000636.1
Agrobacterium tumefaciens plasmid pTi-SAKURA DNA, complete sequence, strain: MAFF 301001	4047	13743	0.18	0	0.86	AB016260.1
Rhizobium leguminosarum bv. viciae plasmid pRL8 complete genome, strain 3841	9119	14195	0.17	0	0.87	AM236082.1
Agrobacterium tumefaciens octopine-type Ti plasmid, complete sequence	7382	12176	0.14	0	0.8	AF242881.1
Agrobacterium rhizogenes plasmid pRi1724 DNA, complete sequence	1969	7980	0.14	0	0.81	AP002086.1
Agrobacterium tumefaciens Ti plasmid pTiBo542, complete sequence	7703	11967	0.13	0	0.8	DQ058764.1
Polymorphum gilvum SL003B-26A1 plasmid pSL003B, complete sequence	8351	10265	0.11	0	0.81	CP002569.1
Sinorhizobium fredii GR64 plasmid p64a, complete sequence	2021	6861	0.1	0	0.82	CP002245.1
Rhizobium leguminosarum bv. trifolii WSM1325 plasmid pR132503, complete sequence	1640	5861	0.1	0	0.84	CP001625.1
Sinorhizobium meliloti 2011 plasmid pSymA, complete sequence	5031	10778	0.09	0	0.94	CP004138.1
Sinorhizobium meliloti 1021 plasmid pSymA, complete sequence	5031	12788	0.09	0	0.94	AE006469.1
Sinorhizobium meliloti AK83 chromosome 3, complete sequence	5014	8804	0.09	0	0.94	CP002783.1
Sinorhizobium meliloti SM11 plasmid pSmeSM11c, complete sequence	5005	8671	0.09	0	0.93	CP001831.1
Agrobacterium vitis S4 plasmid pAtS4e, complete sequence	4678	10847	0.09	0	0.94	CP000638.1
Agrobacterium tumefaciens strain F64/95 plasmid pAoF64/95, complete sequence	3655	7939	0.09	0	0.85	JX683454.1
Agrobacterium rhizogenes plasmid pRi2659, complete genome	2074	5120	0.09	0	0.8	EU186381.1
Rhizobium tropici CIAT 899 plasmid pRtrCIAT899a, complete sequence	1958	6243	0.09	0	0.84	CP004016.1
Sinorhizobium sp. M14 plasmid pSinA, complete sequence	1921	5309	0.09	0	0.9	JF809815.1
Sinorhizobium meliloti strain SM11 plasmid pSmeSM11b, complete sequence	1629	5114	0.09	0	0.83	EF066650.1
Sinorhizobium meliloti BL225C plasmid pSINMEB01, complete sequence	5014	6729	0.08	0	0.84	CP002741.1
Sinorhizobium meliloti Rm41 plasmid pSYMA complete sequence	5009	6757	0.08	0	0.84	HE995407.1
Agrobacterium tumefaciens plasmid pTiC58 autoinducer synthase (traI) gene, complete cds; mating pair formation locus, complete sequence; and unknown gene	4041	6615	0.08	0	0.8	AF057718.1
Nitrobacter hamburgensis X14 plasmid 3, complete sequence	2043	5859	0.08	0	0.88	CP000322.1
Sinorhizobium fredii NGR234 plasmid pNGR234a, complete sequence	1827	5429	0.08	0	0.98	U00090.2
Sinorhizobium meliloti Rm41 plasmid pRM41A complete sequence	1400	5027	0.08	0	0.83	HE995406.1
Agrobacterium tumefaciens plasmid pTiC58 TraI region, TraII region and acc operon, complete sequence; and unknown genes	5747	6485	0.07	0	0.85	AF010180.1
Rhizobium etli CFN 42 plasmid p42a, complete sequence	1903	4246	0.06	0	0.97	CP000134.1
Sinorhizobium meliloti GR4 plasmid pRmeGR4c, complete sequence	1677	4878	0.06	0	0.84	CP003936.1
Sinorhizobium fredii HH103 main chromosome, complete sequence	1526	3495	0.06	0	0.92	HE616890.1
Agrobacterium tumefaciens strain K588 plasmid Ti TraG gene, partial cds; and TraD, TraC, TraA, TraF, TraB, TraH, Ydh, TraM, TraR, OphED, OphC, OphB, OphA, Msh, Ocd, OoxA, OxxB, OccJ, OccP, OccM, OccQ, OccR, and MclB genes, complete cds	3958	4068	0.05	0	0.8	DQ195264.1
Sinorhizobium fredii USDA 257 plasmid pUSDA257 fragment 1, complete sequence	1594	2398	0.05	0	0.83	CP003564.1
Sinorhizobium fredii HH103 plasmid pSfHH103d partial sequence, fragment 3	1594	2464	0.05	0	0.95	HE616896.1
Sinorhizobium medicae WSM419 plasmid pSMED02, complete sequence	4654	4654	0.04	0	0.83	CP000740.1
Sinorhizobium fredii HH103 plasmid pSfHH103d partial sequence, fragment 4	1812	3735	0.04	0	0.93	HE616897.1
Agrobacterium vitis S4 plasmid pAtS4b, complete sequence	1751	2202	0.04	0	0.81	CP000635.1
Rhizobium leguminosarum bv. trifolii WSM2304 plasmid pRLG201, complete sequence	1315	1804	0.04	0	0.9	CP001192.1
Agrobacterium tumefaciens plasmid pRiA4b conjugal transfer genes, complete and partial cds	749	2963	0.04	0	0.77	AB050904.1
Rhizobium leguminosarum bv. viciae plasmid pRL7 complete genome, strain 3841	3611	4101	0.03	0	0.84	AM236081.1
Xanthobacter autotrophicus Py2 plasmid pXAUT01, complete sequence	2235	4232	0.03	0	0.76	CP000782.1
Bradyrhizobium sp. BTAi1 plasmid pBBta01, complete sequence	2198	2198	0.03	0	0.76	CP000495.1
Methylobacterium extorquens DM4 str. DM4 chromosome, complete genome	1969	2180	0.03	0	0.77	FP103042.2
Chelativorans sp. BNC1 plasmid 1, complete sequence	1760	2090	0.03	0	0.79	CP000389.1
Oligotropha carboxidovorans OM5 plasmid pHCG3, complete sequence	1738	2090	0.03	0	0.78	CP002827.1
Oligotropha carboxidovorans OM4 plasmid pHCG3B, complete sequence	1738	2090	0.03	0	0.78	CP002822.1
Sinorhizobium fredii USDA 257 plasmid pUSDA257 fragment 4, complete sequence	1389	1922	0.03	0	0.76	CP003567.1
Sinorhizobium fredii HH103 plasmid pSfHH103c complete sequence	1282	2326	0.03	0	0.81	HE616893.1
Rhizobium leguminosarum bv. viciae plasmid pRL10 complete genome, strain 3841	1140	2051	0.03	0	0.93	AM236084.1
Agrobacterium sp. H13-3 plasmid pAspH13-3a, complete sequence	944	1123	0.03	0	0.8	CP002250.1
Agrobacterium tumefaciens str. C58 plasmid At, complete sequence	939	1968	0.03	0	0.82	AE007872.2
Mesorhizobium australicum WSM2073, complete genome	905	1418	0.03	0	0.86	CP003358.1
Bradyrhizobium japonicum USDA 110 DNA, complete genome	843	3006	0.03	0	1	BA000040.2
