# Supplementary material for: Genome sequence of Ensifer adhaerens OV14 provides insights into its ability as a novel vector for the genetic transformation of plant genomes
Source: BMC Genomics. 2014 Apr 7;15:268. doi: 10.1186/1471-2164-15-268 (PMC4051167; doi:10.1186/1471-2164-15-268)
Supplement: Additional file 3 — BLAST of Agrobacterium tumefaciens C58 replicons.xlsx. Excel file includes tables of BLAST searches of individual Agrobacterium tumefaciens C58. [file 1471-2164-15-268-S3.XLSX]

## Sheet: C58 Circular
Description	Max score	Total score	Query cover	E value	Max ident	Accession
Agrobacterium tumefaciens str. C58 circular chromosome, complete sequence	5247000	5528000	1	0	1	AE007869.2
Agrobacterium sp. H13-3 circular chromosome, complete sequence	45563	3031000	0.9	0	1	CP002248.1
Rhizobium leguminosarum bv. trifolii WSM2304, complete genome	12634	870600	0.34	0	1	CP001191.1
Rhizobium leguminosarum bv. viciae chromosome complete genome, strain 3841	12536	778300	0.34	0	1	AM236080.1
Rhizobium leguminosarum bv. trifolii WSM1325, complete genome	12506	806900	0.34	0	1	CP001622.1
Rhizobium etli CIAT 652, complete genome	12333	807100	0.34	0	1	CP001074.1
Rhizobium etli CFN 42, complete genome	12303	781100	0.33	0	1	CP000133.1
Agrobacterium radiobacter K84 chromosome 1, complete sequence	12347	716000	0.32	0	1	CP000628.1
Rhizobium tropici CIAT 899, complete genome	8076	667800	0.3	0	1	CP004015.1
Rhizobium sp. str. NT-26 chromosome, complete genome	8599	593800	0.27	0	1	FO082820.1
Sinorhizobium fredii USDA 257, complete genome	5858	594100	0.26	0	1	CP003563.1
Sinorhizobium fredii HH103 main chromosome, complete sequence	6920	632100	0.25	0	1	HE616890.1
Sinorhizobium fredii NGR234, complete genome	5838	621600	0.24	0	1	CP001389.1
Agrobacterium vitis S4 chromosome 1, complete sequence	12266	509100	0.23	0	1	CP000633.1
Sinorhizobium meliloti SM11, complete genome	7042	531900	0.22	0	1	CP001830.1
Sinorhizobium meliloti AK83 chromosome 1, complete sequence	5941	535800	0.22	0	1	CP002781.1
Sinorhizobium meliloti GR4, complete genome	5936	529700	0.22	0	1	CP003933.1
Sinorhizobium meliloti Rm41 complete genome	5936	535100	0.22	0	1	HE995405.1
Sinorhizobium meliloti BL225C, complete genome	5936	531600	0.22	0	1	CP002740.1
Sinorhizobium meliloti 2011, complete genome	5930	533300	0.22	0	1	CP004140.1
Sinorhizobium meliloti 1021 complete chromosome	5930	533300	0.22	0	1	AL591688.1
Ensifer adhaerens OV14 CHR1	7435	645400	0.2	0	1
Sinorhizobium medicae WSM419, complete genome	5616	425300	0.19	0	1	CP000738.1
Mesorhizobium loti MAFF303099 DNA, complete genome	4072	349100	0.16	0	1	BA000012.4
Mesorhizobium ciceri biovar biserrulae WSM1271, complete genome	4113	371700	0.15	0	1	CP002447.1
Mesorhizobium opportunistum WSM2075, complete genome	4108	436600	0.15	0	1	CP002279.1
Mesorhizobium australicum WSM2073, complete genome	4085	320100	0.14	0	1	CP003358.1
Ochrobactrum anthropi ATCC 49188 chromosome 1, complete sequence	3941	232900	0.11	0	1	CP000758.1
Brucella canis HSK A52141 chromosome 1, complete sequence	3858	221300	0.1	0	1	CP003174.1
Brucella suis VBI22 chromosome I, complete sequence	3858	222900	0.1	0	1	CP003128.1
Brucella suis 1330 chromosome I, complete sequence	3858	222900	0.1	0	1	CP002997.1
Ensifer adhaerens OV14 CHR2	4425	55664	0.03	0	1
Agrobacterium vitis S4 chromosome 2, complete sequence	4076	68072	0.02	0	1	CP000634.1

## Sheet: C58 Linear
Description	Max score	Total score	Query cover	E value	Max ident	Accession
Agrobacterium tumefaciens str. C58 linear chromosome, complete sequence	3833000	3946000	1	0	1	AE007870.2
Agrobacterium sp. H13-3 linear chromosome, complete sequence	41015	1796000	0.75	0	1	CP002249.1
Sinorhizobium fredii USDA 257, complete genome	4224	286200	0.16	0	1	CP003563.1
Rhizobium etli CIAT 652, complete genome	6131	237500	0.12	0	1	CP001074.1
Rhizobium leguminosarum bv. viciae chromosome complete genome, strain 3841	6120	237700	0.12	0	1	AM236080.1
Rhizobium leguminosarum bv. trifolii WSM2304, complete genome	6109	261200	0.12	0	1	CP001191.1
Rhizobium sp. str. NT-26 chromosome, complete genome	6106	199300	0.11	0	1	FO082820.1
Agrobacterium radiobacter K84 chromosome 1, complete sequence	6030	206700	0.11	0	1	CP000628.1
Rhizobium leguminosarum bv. trifolii WSM1325, complete genome	5938	235400	0.11	0	1	CP001622.1
Rhizobium etli CFN 42, complete genome	5877	222000	0.11	0	1	CP000133.1
Sinorhizobium meliloti Rm41 complete genome	5398	192000	0.1	0	1	HE995405.1
Sinorhizobium meliloti SM11, complete genome	5354	192200	0.1	0	1	CP001830.1
Sinorhizobium meliloti AK83 chromosome 1, complete sequence	5350	191300	0.1	0	1	CP002781.1
Sinorhizobium meliloti GR4, complete genome	5349	191000	0.1	0	1	CP003933.1
Sinorhizobium meliloti 2011, complete genome	5343	191100	0.1	0	1	CP004140.1
Sinorhizobium meliloti BL225C, complete genome	5343	191200	0.1	0	1	CP002740.1
Sinorhizobium meliloti 1021 complete chromosome	5343	191100	0.1	0	1	AL591688.1
Sinorhizobium fredii NGR234, complete genome	4499	213300	0.1	0	1	CP001389.1
Rhizobium tropici CIAT 899, complete genome	4482	195800	0.1	0	1	CP004015.1
Sinorhizobium fredii HH103 main chromosome, complete sequence	4205	229800	0.1	0	1	HE616890.1
Agrobacterium radiobacter K84 chromosome 2, complete sequence	6830	137200	0.09	0	1	CP000629.1
Mesorhizobium loti MAFF303099 DNA, complete genome	3731	169100	0.09	0	1	BA000012.4
Sinorhizobium fredii HH103 plasmid pSfHH103e complete sequence	6264	138300	0.08	0	1	HE616899.1
Sinorhizobium medicae WSM419, complete genome	6257	160700	0.08	0	1	CP000738.1
Ensifer adhaerens OV14 CHR2	4497	108700	0.07	0	1
Agrobacterium vitis S4 chromosome 1, complete sequence	4279	138300	0.07	0	1	CP000633.1
Sinorhizobium fredii NGR234 plasmid pNGR234b, complete sequence	4122	127900	0.07	0	1	CP000874.1
Agrobacterium vitis S4 chromosome 2, complete sequence	4156	110100	0.06	0	1	CP000634.1
Ensifer adhaerens OV14 CHR1	4497	191700	0.05	0	1
Ensifer adhaerens OV14 CHR3	4497	56823	0.04	0	1
Rhizobium leguminosarum bv. viciae plasmid pRL11 complete genome, strain 3841	5570	61187	0.04	0	1	AM236085.1
Ochrobactrum anthropi ATCC 49188 chromosome 2, complete sequence	5437	79478	0.04	0	1	CP000759.1
Rhizobium leguminosarum bv. trifolii WSM1325 plasmid pR132502, complete sequence	4200	60485	0.04	0	1	CP001624.1
Brucella pinnipedialis B2/94 chromosome 2, complete sequence	3668	49077	0.03	0	1	CP002079.1
Brucella pinnipedialis B2/94 chromosome 1, complete sequence	3668	59465	0.03	0	1	CP002078.1
Brucella melitensis M5-90 chromosome II, complete sequence	3668	48673	0.03	0	1	CP001852.1
Brucella melitensis M5-90 chromosome I, complete sequence	3668	59032	0.03	0	1	CP001851.1
Brucella melitensis M28 chromosome 2, complete sequence	3668	48673	0.03	0	1	CP002460.1
Brucella melitensis M28 chromosome 1, complete sequence	3668	59040	0.03	0	1	CP002459.1
Brucella melitensis ATCC 23457 chromosome II, complete sequence	3668	48690	0.03	0	1	CP001489.1
Brucella melitensis ATCC 23457 chromosome I, complete sequence	3668	58981	0.03	0	1	CP001488.1

## Sheet: pAtC58
Description	Max score	Total score	Query cover	E value	Max ident	Accession
Agrobacterium tumefaciens str. C58 plasmid At, complete sequence	1002000	1012000	1	0	1	AE007872.2
Agrobacterium sp. H13-3 plasmid pAspH13-3a, complete sequence	32125	171700	0.24	0	0.99	CP002250.1
Sinorhizobium meliloti Rm41 plasmid pSYMA complete sequence	5365	24228	0.06	0	0.92	HE995407.1
Agrobacterium sp. H13-3 linear chromosome, complete sequence	3332	23794	0.05	0	0.95	CP002249.1
Sinorhizobium meliloti BL225C plasmid pSINMEB01, complete sequence	3177	16037	0.05	0	0.85	CP002741.1
Sinorhizobium fredii HH103 plasmid pSfHH103d partial sequence, fragment 3	5110	11915	0.04	0	0.81	HE616896.1
Sinorhizobium meliloti 2011 plasmid pSymA, complete sequence	3182	13775	0.04	0	0.85	CP004138.1
Sinorhizobium meliloti 1021 plasmid pSymA, complete sequence	3177	13763	0.04	0	0.85	AE006469.1
Sinorhizobium meliloti GR4 plasmid pRmeGR4c, complete sequence	3171	11554	0.04	0	0.81	CP003936.1
Sinorhizobium meliloti SM11 plasmid pSmeSM11c, complete sequence	2785	13352	0.04	0	1	CP001831.1
Agrobacterium radiobacter K84 chromosome 2, complete sequence	2215	14947	0.04	0	0.97	CP000629.1
Rhizobium leguminosarum bv. trifolii WSM2304 plasmid pRLG201, complete sequence	4270	12453	0.03	0	0.97	CP001192.1
Rhizobium leguminosarum bv. viciae chromosome complete genome, strain 3841	4191	11693	0.03	0	0.88	AM236080.1
Sinorhizobium meliloti AK83 chromosome 3, complete sequence	3199	11615	0.03	0	1	CP002783.1
Sinorhizobium fredii HH103 plasmid pSfHH103e complete sequence	2996	9297	0.03	0	0.93	HE616899.1
Ensifer adhaerens OV14 pOV14	939	1968	0.03	0	0.82

## Sheet: pTiC58
Description	Max score	Total score	Query cover	E value	Max ident	Accession
Agrobacterium tumefaciens str. C58 plasmid Ti, complete sequence	395600	399100	1	0	1	AE007871.2
Agrobacterium tumefaciens plasmid pTi-SAKURA DNA, complete sequence, strain: MAFF 301001	121100	258700	0.7	0	1	AB016260.1
Agrobacterium radiobacter K84 plasmid pAtK84b, complete sequence	52933	190600	0.57	0	0.99	CP000630.1
Agrobacterium tumefaciens octopine-type Ti plasmid, complete sequence	10105	45346	0.24	0	0.97	AF242881.1
Agrobacterium tumefaciens Ti plasmid pTiBo542, complete sequence	9337	49614	0.24	0	0.91	DQ058764.1
Ensifer adhaerens pOV14	5751	16494	0.22	0	0.85
Agrobacterium vitis S4 plasmid pAtS4c, complete sequence	11703	40603	0.17	0	0.93	CP000636.1
Agrobacterium vitis S4 plasmid pTiS4, complete sequence	6647	31114	0.17	0	0.89	CP000637.1
Plasmid Ti (from A.tumefaciens) virulence regulon (vir) genes, complete cds	54580	54979	0.13	0	0.99	J03320.1
Agrobacterium tumefaciens Ti plasmid pTiC58 T-DNA region	47690	54697	0.13	0	0.99	AJ237588.1
Polymorphum gilvum SL003B-26A1 plasmid pSL003B, complete sequence	5385	20097	0.13	0	0.9	CP002569.1
Agrobacterium tumefaciens plasmid pTiC58 TraI region, TraII region and acc operon, complete sequence; and unknown genes	45522	45861	0.11	0	0.99	AF010180.1
Rhizobium etli CFN 42 plasmid p42a, complete sequence	6647	17031	0.11	0	0.87	CP000134.1
Agrobacterium rhizogenes plasmid pRi1724 DNA, complete sequence	3090	12172	0.09	0	0.81	AP002086.1
Sinorhizobium meliloti strain SM11 plasmid pSmeSM11b, complete sequence	8447	13399	0.08	0	0.88	EF066650.1
Agrobacterium tumefaciens strain F64/95 plasmid pAoF64/95, complete sequence	6861	12275	0.08	0	0.84	JX683454.1
Agrobacterium rhizogenes plasmid pRi2659, complete genome	3155	11669	0.08	0	0.84	EU186381.1
Cloning vector pCAMBIA5105, complete sequence	9208	14699	0.07	0	1	EF042581.1
Agrobacterium tumefaciens plasmid pTil5955	9142	13358	0.07	0	0.84	X06826.2
Nitrobacter hamburgensis X14 plasmid 3, complete sequence	3775	8892	0.06	0	0.8	CP000322.1
Sinorhizobium fredii GR64 plasmid p64a, complete sequence	3057	7094	0.06	0	0.79	CP002245.1
Rhizobium leguminosarum bv. viciae plasmid pRL8 complete genome, strain 3841	2928	8012	0.06	0	0.91	AM236082.1
Rhizobium leguminosarum bv. trifolii WSM1325 plasmid pR132503, complete sequence	2918	7105	0.06	0	0.89	CP001625.1
Agrobacterium tumefaciens plasmid pTiC58 autoinducer synthase (traI) gene, complete cds; mating pair formation locus, complete sequence; and unknown gene	20314	20314	0.05	0	0.99	AF057718.1
Cloning vector pSB4U DNA, complete sequence	9214	12443	0.05	0	0.99	AB201314.1
Cloning vector pSB4 tetR, tetA, hygromycin resistance genes with Agrobacterium tumefaciens DNA insert	9214	11957	0.05	0	0.99	AB027254.1
Rhizobium tropici CIAT 899 plasmid pRtrCIAT899a, complete sequence	2846	6658	0.05	0	0.78	CP004016.1
Agrobacterium tumefaciens plasmid pTiC58 virB operon	18417	18417	0.04	0	0.99	X53264.1
Agrobacterium tumefaciens plasmid pTiC58 transposase homolog, P-450 monooxygenase (virH1), P-450 monoxygenase (virH2), transposase homolog, and VirK (virK) genes, complete cds	17298	17298	0.04	0	0.99	AF034769.1
Agrobacterium tumefaciens plasmid pRiA4 gene, virB operon	13503	13503	0.04	0	0.92	AB011800.1
Agrobacterium rhizogenes pRiA4b plasmid DNA with virCD genes	10704	10704	0.04	0	0.85	X12867.1
Agrobacterium tumefaciens Ti plasmid pTi15955 T-DNA region	10076	11050	0.04	0	0.9	X00493.1
Cloning vector pSB1 tetR, tetA genes with Agrobacterium tumefaciens DNA insert	9214	9878	0.04	0	0.84	AB027255.2
Agrobacterium tumefaciens plasmid pTiBo542 DNA, vir C, vir G, vir B operons	9214	9878	0.04	0	0.84	AB027257.1
Ti plasmid virB operon encoding twelve virulence genes, complete cds	9079	9079	0.04	0	0.84	J03216.1
Agrobacterium vitis plasmid pTiCG474 agrocinopine synthase, (5), and (iaaH) genes, (iaaM) pseudogene, (ipt) and (6b) genes, and (ocs) pseudogene, complete cds	5284	12281	0.04	0	0.92	U83986.1
Agrobacterium sp. H13-3 plasmid pAspH13-3a, complete sequence	5123	6788	0.04	0	0.97	CP002250.1
Agrobacterium tumefaciens strain K588 plasmid Ti TraG gene, partial cds; and TraD, TraC, TraA, TraF, TraB, TraH, Ydh, TraM, TraR, OphED, OphC, OphB, OphA, Msh, Ocd, OoxA, OxxB, OccJ, OccP, OccM, OccQ, OccR, and MclB genes, complete cds	4848	6677	0.04	0	0.88	DQ195264.1
Oligotropha carboxidovorans OM5 plasmid pHCG3, complete sequence	3393	5509	0.04	0	0.79	CP002827.1
Oligotropha carboxidovorans OM4 plasmid pHCG3B, complete sequence	3393	5509	0.04	0	0.79	CP002822.1
Xanthobacter autotrophicus Py2 plasmid pXAUT01, complete sequence	3238	9315	0.04	0	0.84	CP000782.1
Agrobacterium vitis S4 chromosome 1, complete sequence	2494	4739	0.04	0	1	CP000633.1
Agrobacterium tumefaciens plasmid pTiC58 agrocinopine synthase (a), B protein (b), C protein (c), C' protein (c'), and D protein (d) genes, complete cds	15187	15187	0.03	0	0.99	AF126445.1
A.tumefaciens Ti plasmid pTiC58 genes for NoxA, NoxB, Arginase, 40 kDa protein and ornithine cyclodeaminase	12126	12126	0.03	0	0.99	Z30316.1
Agrobacterium vitis plasmid pTiTm4 agrocinopine synthase and (5) genes, (iaaH) pseudogene, and (iaaM), (ipt), (6b) and (ocs) genes, complete cds	5339	10519	0.03	0	0.93	U83987.1
Agrobacterium tumefaciens str. C58 plasmid At, complete sequence	4362	6445	0.03	0	0.84	AE007872.2
Agrobacterium vitis S4 plasmid pAtS4e, complete sequence	4333	4573	0.03	0	0.78	CP000638.1
Chelativorans sp. BNC1 plasmid 1, complete sequence	3871	5650	0.03	0	0.85	CP000389.1
Oligotropha carboxidovorans OM4 plasmid pOC167B, complete sequence >gb|CP002828.1| Oligotropha carboxidovorans OM5 plasmid pOC167, complete sequence	3238	4429	0.03	0	0.79	CP002823.1
Oligotropha carboxidovorans OM5 strain OM5, complete genome	3238	4429	0.03	0	0.79	CP001196.1
Sinorhizobium sp. M14 plasmid pSinA, complete sequence	2795	3769	0.03	0	0.78	JF809815.1
